# Supplementary material for: Genome-Scale Screening of Saccharomyces cerevisiae Deletion Mutants to Gain Molecular Insight into Tolerance to Mercury Ions
Source: J Fungi (Basel). 2024 Jul 16;10(7):492. doi: 10.3390/jof10070492 (PMC11277898; doi:10.3390/jof10070492)
Supplement: Supplementary file 1 [file jof-10-00492-s001.zip]

Archive with 1 entries (1 files):
- jof-3044193-supplementary.pdf
